# Supplementary material for: A comprehensive characterization of rare mitochondrial DNA variants in neuroblastoma
Source: Oncotarget. 2016 Jun 24;7(31):49246–58. doi: 10.18632/oncotarget.10271 (PMC5226504; doi:10.18632/oncotarget.10271)
Supplement: Supplementary file 2 [file oncotarget-07-49246-s002.xlsx]

## Sheet: Samples
Library type	INSS Stage	Age at diagnosis (mo.)	Clinical phenotype	Sample	Assembled bases	MYCN status	AKL status	Mean Coverage depth	Predicted haplogroup	P_Hg
WES Italian	4	45	HR	14C	0.9742	AMP	no mutations	1308.04	K2a	100
				14S	0.9923			2184.92	K2a	98
WES Italian	4	68	HR	25C	0.8574	NO_AMP	no mutations	207.77	T2b3d	100
				25S	0.8567			104.51	T2b3d	100
WES Italian	3	22	HR	15C	0.9998	AMP	no mutations	51.12	U3a3	98.148
				15S	0.9963			22.6	U3a3	98.148
WES Italian	4	9	HR	1C	0.9165	AMP	no mutations	10.89	H5	95.238
				1S	0.9999			168.44	H5a1c1	92
WES Italian	4	13	HR	11C	0.1972	AMP	no mutations	6.25	U7a2	92.308
				11S	0.9994			29.5	U7b	100
WES Italian	4	47	HR	31C	0.9456	AMP	no mutations	904	T2	96.226
				31S	0.8921			629.66	H1h2	95.238
WES Italian	4	45	HR	8C	0.9996	NO_AMP	no mutations	26.79	K1a_195	100
				8S	0.3511			6.87	U8b1a1	90.909
WES Italian	1	54	HR	24C	0.8757	AMP	no mutations	507.49	J1d3	95.238
				24S	0.952			936.33	J1d3	97.872
WES Italian	2	9	HR	29C	0.458	AMP	no mutations	7.57	H13	91.304
				29S	0.9372			12.58	H13a1a1	93.182
WES Italian	4	18	HR	34C	0.7069	NO_AMP	no mutations	7.9	A10	88
				34S	0.9994			27.38	X2d	97.561
WES American	4	17	LR	1579N	0.96	NO_AMP	no mutations	17.91	H13a1a1b	97.872
				1579T	0.99			65.55	H13a1a1b	97.959
WES American	4	65	LR	1822N	1	NO_AMP	no mutations	28.36	K1a4a1a3	98.214
				1822T	1			104.63	K1a4a1a3	98.246
WES American	4	73	HR	1940N	0.79	AMP	no mutations	8.98	HV9	85.714
				1940T	1			87.44	HV9	97.561
WES American	4	45	IR	2198N	1	NO_AMP	no mutations	41.12	U5a1b1	100
				2198T	1			89.36	U5a1b1	100
WES American	4	42	HR	2221N	0.97	NO_AMP	no mutations	19.84	W1c	98
				2221T	1			146.09	W1c	98.113
WES American	1	51	HR	2272N	0.97	NO_AMP	no mutations	19.41	V	95.122
				2272T	1			71.36	V	100
WES American	4	12	HR	NB02C	1	AMP	no mutations	38.03	H8b	97.872
				NB02N	0.87			10.91	H8b	94.872
WES American	4	27	HR	NB03C	1	AMP	no mutations	45.29	T2a1a3a	100
				NB03N	0.8493			38.037	P	90.323
WES American	4	24	HR	NB06C	1	AMP	no mutations	25.83	H2a2a1	100
				NB06N	0.87			18.94	H2a2a1	97.778
WES American	4	55	HR	NB07C	1	AMP	somatic mutation	46.59	K1a4	96.078
				NB07N	1			131.1	K1a4	96.154
WES American	4	20	HR	NB11N	0.98	NO_AMP	no mutations	26.74	L3e5	97.561
				NB11PT	1			168.93	L3e5	97.561
WES American	4	31	HR	NB05N	0.87	AMP	somatic mutation	34.2	L2a1f2	97.5
				NB05C	1			55.91	L2a1f2	97.5
WES American	4	32	HR	NB10N	0.87	AMP	no mutations	9.92	L2a2a	91.176
				NB10PT	0.99			33.52	L2a2a	97.674
WES American	4	22	HR	NB08N	1	AMP	no mutations	47.41	J1c5a	100
				NB08PT	1			164.26	J1c5a	100
WES American	4	42	HR	NB09N	0.98	NO_AMP	no mutations	20.25	L3e3b	100
				NB09PT	1			174.07	L3e3b	100
WES American	4	36	HR	NB04C	0.97	NO_AMP	no mutations	48.023	I1a1	96.226
				NB04N	0.98			51.795	I1a2	91.837
Sanger sequenced sample	4	19	HR	1332	NA	NO_AMP	not available	NA	T2a1b1a1b	98.305
Sanger sequenced sample	4	63	HR	1360	NA	NO_AMP	not available	NA	H7	100
Sanger sequenced sample	4	59	HR	1144	NA	NO_AMP	not available	NA	V1a	100
Sanger sequenced sample	4	18	HR	1415	NA	AMP	not available	NA	H7b3	93.023
Sanger sequenced sample	4	25	HR	1493	NA	AMP	not available	NA	J1b1a1	98.182
Sanger sequenced sample	4	44	HR	1496	NA	NO_AMP	not available	NA	X1c	97.5
Sanger sequenced sample	4	27	HR	1504	NA	NO_AMP	not available	NA	H66a	92.857
Sanger sequenced sample	4	30	HR	1546	NA	NO_AMP	not available	NA	H	95
Sanger sequenced sample	4	49	HR	2230	NA	AMP	not available	NA	L0a1a_200	94.872
Sanger sequenced sample	4	51	HR	1347	NA	AMP	not available	NA	H27	100
Sanger sequenced sample	4	66	HR	1315	NA	not available	not available	NA	H8b	100
Sanger sequenced sample	4	25	HR	1047	NA	AMP	not available	NA	HV4a1	97.561
Sanger sequenced sample	4	63	HR	1082	NA	NO_AMP	not available	NA	T2b	98.148
Sanger sequenced sample	4	53	HR	1214	NA	AMP	not available	NA	N1a3	97.674
Sanger sequenced sample	4	70	HR	1443	NA	NO_AMP	not available	NA	H1ak	100
Sanger sequenced sample	4	70	HR	1503	NA	NO_AMP	not available	NA	J2a1a1	98.077
Sanger sequenced sample	4	52	HR	1537	NA	AMP	not available	NA	H7c1	100
Sanger sequenced sample	1	2	LR	1040	NA	NO_AMP	not available	NA	T1a2a	100
Sanger sequenced sample	2A	3	LR	1098	NA	NO_AMP	not available	NA	T2e	98.113
Sanger sequenced sample	1	96	LR	1179	NA	NO_AMP	not available	NA	W1	95.833
Sanger sequenced sample	1	26	LR	1180	NA	NO_AMP	not available	NA	H5a1c2	89.583
Sanger sequenced sample	2A	13	LR	1334	NA	NO_AMP	not available	NA	D4i	95
Sanger sequenced sample	1	5	LR	1487	NA	NO_AMP	not available	NA	HV7	94.872
Sanger sequenced sample	2B	9	LR	1488	NA	NO_AMP	not available	NA	L2b2	96.429
Sanger sequenced sample	2A	2	LR	1489	NA	AMP	not available	NA	J1c5	97.872
Sanger sequenced sample	1	0	LR	1506	NA	NO_AMP	not available	NA	K1a3a_16093	98.039
Sanger sequenced sample	1	13	LR	1508	NA	NO_AMP	not available	NA	H13a1	97.674
Sanger sequenced sample	1	29	LR	2172	NA	NO_AMP	not available	NA	J1b5a	91.071
Sanger sequenced sample	1	1	LR	1068	NA	NO_AMP	not available	NA	H7i	100
Sanger sequenced sample	1	0	LR	1161	NA	NO_AMP	not available	NA	U1a1a	96.296
Sanger sequenced sample	1	1	LR	1320	NA	NO_AMP	not available	NA	H8a	100
Sanger sequenced sample	1	12	LR	1090	NA	NO_AMP	not available	NA	H13b1_200	100
Sanger sequenced sample	2B	0	LR	1063	NA	NO_AMP	not available	NA	H1c	100
